# Supplementary material for: Phenotypic, Genomic, and Transcriptomic Comparison of Industrial Aspergillus oryzae Used in Chinese and Japanese Soy Sauce: Analysis of Key Proteolytic Enzymes Produced by Koji Molds
Source: Microbiol Spectr. 2023 Feb 6;11(2):e00836-22. doi: 10.1128/spectrum.00836-22 (PMC10100866; doi:10.1128/spectrum.00836-22)
Supplement: Supplemental file 2 — Tables S1 to S16. Download spectrum.00836-22-s0002.xlsx, XLSX file, 0.1 MB [file spectrum.00836-22-s0002.xlsx]

## Sheet: Supplementary Table 
Supplementary Table Phenotypic, genomic and transcriptomic comparison of industrial Aspergillus oryzae uesd in Chinese and Japanese soy sauce: analysis of key proteolytic enzymes produced by koji molds Lijie Zhang#, Le Kang# , Yan Xu* Laboratory of Brewing Microbiology and Applied Enzymology, Key Laboratory of Industrial Biotechnology of Ministry of Education, School of Biotechnology, Jiangnan Un…

## Sheet: Table S1
Table S1 Statistics of Illumina sequencing data.
Sample Name	LBM 30007	3.042	LBM 30008
Insert Size (bp)	470	470	470
Read Len (bp)	150	150	150
Raw Pair Reads	12416619*2	12234675*2	11992441*2
Raw Bases (bp)	3749818938	3694871850	3621717182
Raw Q20 (%)	96.97	97.41	97.02
Raw Q30 (%)	92.66	93.13	92.56
Clean Pair Reads	11758717*2	11825597*2	11440131*2
Clean Single Reads	541508	333533	451608
Clean Bases (bp)	3570630980	3560444247	3461053242
Clean Q20(%)	98.41	98.37	98.31
Clean Q30(%)	94.57	94.44	94.31

## Sheet: Table S2
Table S2 Statistics of Nanopore sequencing data.
Sample Name	LBM 30007	3.042	LBM 30008
Total Reads No.	265996	424810	667462
Total Bases (bp)	1530314432	2847692758	3669493455
Largest (bp)	79465	96747	65108
Average Len (bp)	5753.15	6703.45	5497.68

## Sheet: Table S3
Table S3 Summary of assembled scaffolds of LBM 30007.
Scaffold ID	Length (bp)	G+C (%)	Bases Statistics
KL-1_Scaffold1	6370115	48.11	A:1655009; T:1650378; G:1530250; C:1534478
KL-1_Scaffold2	4170168	46.95	A:1102981; T:1109296; G:978927; C:978964
KL-1_Scaffold3	3136100	46.91	A:830695; T:834324; G:734973; C:736108
KL-1_Scaffold4	3058320	47.7	A:799290; T:800124; G:729654; C:729252
KL-1_Scaffold5	2759338	47.62	A:721829; T:723509; G:658289; C:655711
KL-1_Scaffold6	2650267	48.02	A:686339; T:691297; G:638664; C:633967
KL-1_Scaffold7	2628175	48.06	A:681324; T:683688; G:630544; C:632619
KL-1_Scaffold8	2501559	46.78	A:665686; T:665584; G:585944; C:584345
KL-1_Scaffold9	2439069	47.83	A:637551; T:635020; G:582047; C:584451
KL-1_Scaffold10	2035970	46.72	A:540582; T:544128; G:474705; C:476555
KL-1_Scaffold11	1910288	47.82	A:494965; T:501736; G:455623; C:457964
KL-1_Scaffold12	1691896	46.74	A:447029; T:454114; G:393156; C:397597
KL-1_Scaffold13	1274988	47.68	A:334415; T:332625; G:305134; C:302814
KL-1_Scaffold14	730155	47.62	A:191488; T:190963; G:173350; C:174354
KL-1_Scaffold15	343606	47.44	A:90533; T:90069; G:81698; C:81306
KL-1_Scaffold16	199951	42.64	A:57753; T:56940; G:42335; C:42923
KL-1_Scaffold17	166283	36.47	A:52601; T:53044; G:30166; C:30472
KL-1_Scaffold18	33221	48.61	A:8437; T:8635; G:8045; C:8104

## Sheet: Table S4
Table S4 Summary of assembled scaffolds of 3.042.
Scaffold ID	Length (bp)	G+C (%)	Bases Statistics
3.042_Scaffold1	6621566	48.03	A:1718143; T:1723091; G:1587004; C:1593328
3.042_Scaffold2	5617512	48.11	A:1458562; T:1456478; G:1354370; C:1348102
3.042_Scaffold3	4730598	48.11	A:1229377; T:1225355; G:1137473; C:1138393
3.042_Scaffold4	2723563	47.59	A:714855; T:712684; G:646836; C:649188
3.042_Scaffold5	2686614	48.03	A:700470; T:695712; G:642689; C:647743
3.042_Scaffold6	2575208	47.85	A:670193; T:672891; G:615553; C:616571
3.042_Scaffold7	2146711	47.47	A:560216; T:567397; G:508177; C:510921
3.042_Scaffold8	2053274	47.76	A:537365; T:535346; G:491050; C:489513
3.042_Scaffold9	1988387	46.93	A:525635; T:529542; G:465519; C:467691
3.042_Scaffold10	1892766	47.96	A:488901; T:496045; G:452500; C:455320
3.042_Scaffold11	1786257	47.7	A:466081; T:468197; G:424857; C:427122
3.042_Scaffold12	1660963	48.46	A:428686; T:427451; G:401578; C:403248
3.042_Scaffold13	372376	47.07	A:98582; T:98518; G:87147; C:88129
3.042_Scaffold14	299260	39.31	A:89716; T:91912; G:58429; C:59203
3.042_Scaffold15	21312	9.09	A:10088; T:9287; G:1005; C:932

## Sheet: Table S5
Table S5 Summary of assembled scaffolds of LBM 30008.
Scaffold ID	Length (bp)	G+C (%)	Bases Statistics
KL-4_Scaffold1	6331409	48.11	A:1640642; T:1644590; G:1518542; C:1527635
KL-4_Scaffold2	4592638	47.38	A:1206114; T:1210674; G:1085922; C:1089928
KL-4_Scaffold3	3146909	47.14	A:833879; T:829714; G:742456; C:740860
KL-4_Scaffold4	2722677	46.87	A:722228; T:724294; G:639292; C:636863
KL-4_Scaffold5	2698538	48.06	A:698822; T:702761; G:650989; C:645966
KL-4_Scaffold6	2398028	46.47	A:640003; T:643781; G:557054; C:557190
KL-4_Scaffold7	2160020	47.04	A:575076; T:568961; G:509104; C:506879
KL-4_Scaffold8	2149733	47.88	A:561796; T:558620; G:516040; C:513277
KL-4_Scaffold9	2092137	47.5	A:548939; T:549389; G:496481; C:497328
KL-4_Scaffold10	2084224	46.6	A:556642; T:556421; G:485992; C:485169
KL-4_Scaffold11	1888135	47.82	A:489446; T:495806; G:450105; C:452778
KL-4_Scaffold12	1778457	48.18	A:459877; T:461778; G:428178; C:428624
KL-4_Scaffold13	1778288	47.52	A:466969; T:466226; G:421504; C:423589
KL-4_Scaffold14	747300	47.72	A:194567; T:196116; G:177448; C:179169
KL-4_Scaffold15	702861	44.13	A:197423; T:195231; G:155035; C:155172
KL-4_Scaffold16	573331	48.67	A:145600; T:148680; G:139418; C:139633
KL-4_Scaffold17	422843	46.74	A:112323; T:112863; G:98860; C:98797
KL-4_Scaffold18	190024	39.47	A:57209; T:57818; G:37400; C:37597
KL-4_Scaffold19	186562	47.34	A:48626; T:49624; G:44036; C:44276
KL-4_Scaffold20	144896	49	A:36727; T:37166; G:35331; C:35672
KL-4_Scaffold21	123592	49.18	A:31085; T:31727; G:30376; C:30404
KL-4_Scaffold22	54484	48.34	A:13964; T:14184; G:13347; C:12989
KL-4_Scaffold23	32451	46.81	A:8896; T:8364; G:7363; C:7828
KL-4_Scaffold24	27357	52.61	A:6639; T:6325; G:7153; C:7240
KL-4_Scaffold25	22054	45.51	A:6225; T:5792; G:5017; C:5020

## Sheet: Table S6
Table S6 Assembly statistics.
Sample Name	LBM 30007	3.042	LBM 30008
Total Scaf No.	18	15	25
Total Bases in Scaf (bp)	38099469	37176367	39048948
Large Scaf No.	18	15	25
Large Scaf Bases(bp)	38099469	37176367	39048948
Largest Scaf Len(bp)	6370115	6621566	6331409
Scaf N50(bp)	2759338	2723563	2398028
Scaf N90(bp)	1691896	1786257	1778288
G+C(%)	47.44	47.8	47.41
N Rate(%)	0	0	0
Total Ctg No.	18	15	25
Total Bases in Ctg (bp)	38099469	37176367	39048948
Large Ctg No.	18	15	25
Large Ctg Bases(bp)	38099469	37176367	39048948
Largest Ctg Len(bp)	6370115	6621566	6331409
Ctg N50(bp)	2759338	2723563	2398028
Ctg N90(bp)	1691896	1786257	1778288

## Sheet: Table S7
Table S7 Statistics of putative protein-coding genes.
Sample Name	LBM 30007	3.042	LBM 30008
Gene No.	13191	12615	13131
Gene Total Len (bp)	22697284	22544768	23824598
Gene Average Len(bp)	1720.66	1787.14	1814.38
Gene Density (kb)	0.35	0.34	0.34
GC Content in Gene Region (%)	50.35	50.58	50
Gene/Genome (%)	59.57	60.64	61.01
Intergenetic Region Len (bp)	15402185	14631599	15224350
GC Content in Intergenetic Region (%)	43.17	43.51	43.36
Intergenetic Len/Genome (%)	40.43	39.36	38.99

## Sheet: Table S8
Table S8 Statistics of COG function classification.
Category	Type	Function Description	Gene No.
			LBM 30007	3.042	LBM 30008
POORLY CHARACTERIZED	S	Function unknown	4942	4751	4952
METABOLISM	G	Carbohydrate transport and metabolism	856	859	872
METABOLISM	E	Amino acid transport and metabolism	548	538	547
CELLULAR PROCESSES AND SIGNALING	O	Posttranslational modification, protein turnover, chaperones	480	468	479
METABOLISM	C	Energy production and conversion	423	414	419
METABOLISM	Q	Secondary metabolites biosynthesis, transport and catabolism	392	394	393
CELLULAR PROCESSES AND SIGNALING	U	Intracellular trafficking, secretion, and vesicular transport	372	364	368
INFORMATION STORAGE AND PROCESSING	K	Transcription	367	357	362
INFORMATION STORAGE AND PROCESSING	J	Translation, ribosomal structure and biogenesis	342	336	331
METABOLISM	I	Lipid transport and metabolism	320	321	321
INFORMATION STORAGE AND PROCESSING	L	Replication, recombination and repair	246	241	252
CELLULAR PROCESSES AND SIGNALING	T	Signal transduction mechanisms	237	235	236
METABOLISM	P	Inorganic ion transport and metabolism	206	200	203
METABOLISM	H	Coenzyme transport and metabolism	202	193	197
CELLULAR PROCESSES AND SIGNALING	M	Cell wall/membrane/envelope biogenesis	138	134	136
METABOLISM	F	Nucleotide transport and metabolism	123	126	122
CELLULAR PROCESSES AND SIGNALING	V	Defense mechanisms	82	79	81
CELLULAR PROCESSES AND SIGNALING	D	Cell cycle control, cell division, chromosome partitioning	69	65	65
INFORMATION STORAGE AND PROCESSING	A	RNA processing and modification	66	61	61
CELLULAR PROCESSES AND SIGNALING	Z	Cytoskeleton	62	61	61
INFORMATION STORAGE AND PROCESSING	B	Chromatin structure and dynamics	55	55	57
CELLULAR PROCESSES AND SIGNALING	N	Cell motility	3	3	3
CELLULAR PROCESSES AND SIGNALING	Y	Nuclear structure	1	1	1

## Sheet: Table S9
Table S9 Statistics of GO function classification.
Category	Function Description	GO ID (Level2)	Gene No.
			LBM 30007	3.042	LBM 30008
molecular function	transcription factor activity, protein binding	GO:0000988	56	54	53
molecular function	transporter activity	GO:0005215	620	594	607
molecular function	nutrient reservoir activity	GO:0045735	6	6	5
molecular function	nucleic acid binding transcription factor activity	GO:0001071	525	519	530
molecular function	translation regulator activity	GO:0045182	3	3	3
molecular function	catalytic activity	GO:0003824	4995	4877	4965
molecular function	binding	GO:0005488	3856	3738	3858
molecular function	molecular transducer activity	GO:0060089	23	23	23
molecular function	structural molecule activity	GO:0005198	186	180	178
molecular function	signal transducer activity	GO:0004871	45	45	44
molecular function	molecular function regulator	GO:0098772	119	119	117
molecular function	electron carrier activity	GO:0009055	29	27	29
molecular function	protein tag	GO:0031386	3	3	3
molecular function	antioxidant activity	GO:0016209	45	44	44
molecular function	metallochaperone activity	GO:0016530	1	2	1
cellular component	extracellular region part	GO:0044421	7	7	7
cellular component	cell junction	GO:0030054	0	1	1
cellular component	cell part	GO:0044464	3357	3291	3285
cellular component	extracellular region	GO:0005576	160	155	155
cellular component	cell	GO:0005623	3378	3311	3307
cellular component	macromolecular complex	GO:0032991	1165	1132	1127
cellular component	virion	GO:0019012	46	42	44
cellular component	organelle part	GO:0044422	1307	1280	1280
cellular component	membrane	GO:0016020	3180	3100	3154
cellular component	nucleoid	GO:0009295	10	9	9
cellular component	membrane part	GO:0044425	3016	2941	2977
cellular component	virion part	GO:0044423	46	42	44
cellular component	supramolecular complex	GO:0099080	40	37	37
cellular component	organelle	GO:0043226	2765	2704	2706
cellular component	membrane-enclosed lumen	GO:0031974	545	531	532
biological process	cell killing	GO:0001906	4	3	3
biological process	cellular process	GO:0009987	3903	3824	3856
biological process	metabolic process	GO:0008152	5361	5248	5323
biological process	growth	GO:0040007	45	46	47
biological process	negative regulation of biological process	GO:0048519	258	260	262
biological process	regulation of biological process	GO:0050789	1269	1246	1254
biological process	multicellular organismal process	GO:0032501	8	6	6
biological process	multi-organism process	GO:0051704	88	89	87
biological process	developmental process	GO:0032502	117	114	114
biological process	biological phase	GO:0044848	1	1	1
biological process	cell aggregation	GO:0098743	1	1	1
biological process	biological adhesion	GO:0022610	7	7	7
biological process	biological regulation	GO:0065007	1388	1364	1370
biological process	reproduction	GO:0000003	162	160	159
biological process	localization	GO:0051179	1557	1526	1522
biological process	signaling	GO:0023052	195	194	193
biological process	cellular component organization or biogenesis	GO:0071840	1015	995	991
biological process	positive regulation of biological process	GO:0048518	229	229	224
biological process	detoxification	GO:0098754	48	46	46
biological process	response to stimulus	GO:0050896	623	613	612
biological process	reproductive process	GO:0022414	154	151	151
biological process	immune system process	GO:0002376	2	2	2
biological process	locomotion	GO:0040011	1	1	1
biological process	single-organism process	GO:0044699	3310	3234	3271

[truncated: 7 more sheets: Table S10, Table S11, Table S12, Table S13, Table S14, Table 15, Table S16]
